# Supplementary material for: Promiscuous feeding on multiple adult honey bee hosts amplifies the vectorial capacity of Varroa destructor
Source: PLoS Pathog. 2023 Jan 19;19(1):e1011061. doi: 10.1371/journal.ppat.1011061 (PMC9851535; doi:10.1371/journal.ppat.1011061)
Supplement: S1 Data — (CSV) [file ppat.1011061.s002.csv]

Trial	Sample	NumberBeesBit	NumberSwitches	NewHosts	ReturnOldHost	Time	PropSwitch	Survivorship				Experiment 3
Basic	V01	3	2	2	0	6	0.333333333	0				Legend
Basic	V02	4	3	3	0	10.5	0.285714286	0				Trial is the trial in which samples were observed.
Basic	V03	4	4	3	1	15	0.266666667	1				Sample is the replicate (cage). There were 8 bees and one mite in each sample.
Basic	V04	3	2	2	0	15	0.133333333	1				NumberBeesBit are the total number of bees the mite was observed to be between sternites.
Basic	V05	9	9	5	4	14.5	0.620689655	0				NumberSwitches is the number of hosts a mite moved onto after its first being observed on its first initial host.
Basic	V06	1	0	0	0	3	0	0				NewHosts are the number of unique hosts the mite was on.
Basic	V07	2	3	1	2	4.5	0.666666667	0				ReturnOldHost the total nymber of hosts the mite returned to. Was not used in analysis.
Basic	V08	1	0	0	0	15	0	1				Time is the total amount of time (rounded to nearest half day) mites survived in the trial.
Basic	V09	6	7	5	2	13	0.538461538	0				PropSwitch = NumberSwitches/Time
Basic	V10	3	2	2	0	15	0.133333333	1				Survivorship is a binary seperating mites which survived the whole length of the trial (1) and those which died prior to the end of the trial (0)
Basic	V11	4	4	3	1	13	0.307692308	0
Basic	V12	3	4	2	2	15	0.266666667	1
Basic	V13	7	9	6	3	15	0.6	1
Basic	V14	3	2	2	0	15	0.133333333	1
Basic	V15	3	2	2	0	15	0.133333333	1
Basic	V16	6	6	5	1	11.5	0.52173913	0
Basic	V17	8	7	7	0	15	0.466666667	1
Basic	V18	7	6	5	1	15	0.4	1
Basic	V19	9	8	7	1	11.5	0.695652174	0
Basic	V20	7	6	5	1	15	0.4	1
Basic	V21	4	3	3	0	15	0.2	1
Basic	V22	7	8	6	2	15	0.533333333	1
Basic	V23	7	9	6	3	15	0.6	1
Basic	V24	4	5	3	2	15	0.333333333	1
Basic	V25	7	7	6	1	15	0.466666667	1
Basic	V26	7	6	6	0	11.5	0.52173913	0
4109L	V27	5	4	4	0	13	0.307692308	0
4109L	V28	4	3	3	0	13	0.230769231	0
4109L	V29	1	0	0	0	3	0	0
4109L	V30	4	4	3	1	10	0.4	0
4109L	V31	5	4	4	0	12.5	0.32	0
4109L	V32	3	2	2	0	10	0.2	0
4109L	V33	3	2	2	0	13	0.153846154	0
4109L	V34	1	0	0	0	4.5	0	0
4109L	V35	5	6	4	2	11.5	0.52173913	0
4109L	V36	7	6	6	0	12	0.5	0
4109L	V37	4	3	3	0	13	0.230769231	0
4109L	V38	7	6	6	0	12.5	0.48	0
4109L	V39	6	5	5	0	13	0.384615385	0
4109L	V40	3	2	2	0	13	0.153846154	0
4109L	V41	3	2	2	0	13	0.153846154	0
4109L	V42	4	3	0	0	8	0.375	0
4109L	V43	5	4	4	0	11	0.363636364	0
4109L	V44	3	2	2	0	13	0.153846154	0
4109L	V45	8	7	7	0	13	0.538461538	0
4109L	V46	3	2	2	0	13	0.153846154	0
4109L	V47	3	2	2	0	12.5	0.16	0
4109L	V48	7	6	6	0	13	0.461538462	0
Trial2	V49	4	3	3	0	15	0.2	1
Trial2	V50	3	2	2	0	15	0.133333333	1
Trial2	V51	6	6	5	1	11.5	0.52173913	0
Trial2	V52	8	7	7	0	15	0.466666667	1
Trial2	V53	6	6	6	1	15	0.4	1
Trial2	V54	8	8	7	1	11.5	0.695652174	0
Trial2	V55	6	6	5	1	15	0.4	1
Trial2	V56	4	3	3	0	15	0.2	1
Trial2	V57	7	8	6	2	15	0.533333333	1
Trial2	V58	7	9	6	3	15	0.6	1
Trial2	V59	4	5	3	2	15	0.333333333	1
Trial2	V60	7	9	6	3	15	0.6	1
Trial2	V61	2	1	1	0	2	0.5	0
Trial6179	V71	4	3	2	1	13.5	0.222222222	0
Trial6179	V72	3	2	2	0	15	0.133333333	1
Trial6179	V73	1	2	1	0	2.5	0.8	0
Trial6179	V74	4	4	3	0	15	0.266666667	1
Trial6179	V75	5	8	4	2	15	0.533333333	1
Trial6179	V76	6	12	5	3	15	0.8	1
Trial6179	V77	7	15	7	0	15	1	1
Trial6179	V78	2	3	1	0	8.5	0.352941176	0
Trial6179	V79	3	3	3	0	9.5	0.315789474	0
