# Supplementary material for: Promiscuous feeding on multiple adult honey bee hosts amplifies the vectorial capacity of Varroa destructor
Source: PLoS Pathog. 2023 Jan 19;19(1):e1011061. doi: 10.1371/journal.ppat.1011061 (PMC9851535; doi:10.1371/journal.ppat.1011061)
Supplement: S2 Data — (CSV) [file ppat.1011061.s003.csv]

Sample	Group	fustat	NFDF	Cage	futime	IncubationPeriod	log10dwvPerBee	log10vdvPerBee			Experiment 4
Fx1	VDV	1	DF	55	156	96
Fx2	DWV	1	DF	35	84	84					Sample is the individual bee.
Fx3	Control	0	DF	19	372	72					Group is the experimental group: NegControl = unchallenged, Control = challenged, DWV = challenged + DWV, VDV = challenged + VDV1
Fx4	Control	0	NF	17	372						fustat = died (1), survived (0)
Fx5	NegControl	0		3	372						NFDF is whether a bee was observed parasitized or not. NF = no feed, DF = definitely feeding
Fx6	DWV	1	DF	33	312	36					*NF and DF was simply convenient nomenclature that was difficult to misinterpret in a labnotebook and simple to code into R.
Fx7	DWV	1	DF	40	72	60					Cage is the cage replicate which contained 8 bees and possibly the addition of a single mite.
f124	Control	1	NF	20	288		6.51203342	6.064950253			futime = length of time observed alive in the study
f125	DWV	1	NF	37	324		5.675452767	6.159100481			IncubationPeriod = although technically not correct terminology it is how I coded it into R. This is the time between first observed feeding by a mite and death.
f126	VDV	1	NF	58	240		3.301029996	6.183146377			log10dwvPerBee is the log(10) rtqPCR data for each individual sample using DWV-A primer
f127	Control	1	NF	12	288		5.276387179	3.301029996			log10vdvPerBee is the log(10) rtqPCR data for each individual sample using VDV1 Primer
f128	VDV	1	NF	52	228		3.301029996	6.714724935
f129	Control	1	NF	20	288		7.922248018	3.301029996
f130	Control	1	NF	13	228		10.12475504	6.330100277
f131	Control	1	NF	11	276		5.135363332	6.323078818
f132	DWV	1	NF	36	372		5.196592961	7.322069291
f133	Control	1	NF	20	360		6.232170376	3.301029996
f134	Control	1	NF	11	300		5.69379831	3.301029996
f135	Control	1	NF	18	264		6.260681557	7.456204863
f136	VDV	1	NF	51	228		5.347862832	7.578079703
f137	Control	1	NF	12	288		6.708438272	3.301029996
f138	Control	1	NF	13	276		4.98194896	6.511147795
f139	Control	1	NF	13	360		5.264003364	7.652132803
f140	DWV	1	NF	36	372		3.409437605	6.376029828
f141	DWV	1	NF	40	264		3.793691862	3.301029996
f142	DWV	1	NF	39	228		4.829385094	6.081152882
f143	DWV	1	NF	39	228		5.422583909	6.434946832
f144	DWV	1	NF	36	264		3.301029996	3.301029996
f145	DWV	1	NF	33	372		3.796570694	5.748481713
f146	DWV	1	NF	39	264		4.613492088	6.528610265
f147	DWV	1	NF	33	360		3.301029996	4.960017108
f148	VDV	1	DF	55	288	96	4.062592881	6.889042628
f149	Control	1	DF	13	264	120	3.920000875	6.401129316
f150	DWV	1	DF	32	228	108	3.959975866	5.872540559
f151	Control	1	DF	18	264	96	3.766357533	3.301029996
f152	VDV	1	DF	54	228	108	3.880271978	8.5577683
f153	Control	1	DF	16	264	120	3.301029996	7.251054218
f154	DWV	1	DF	38	252	108	3.643961802	6.716755997
f155	Control	1	DF	19	300	120	3.301029996	6.541091032
f156	DWV	1	DF	38	264	96	3.896840012	6.304997571
f157	Control	1	NF	17	360		3.732901977	6.195894147
f158	DWV	1	DF	40	288	84	4.597617055	6.51950445
f159	Control	1	DF	19	360	324	5.247777776	6.113693763
f160	Control	1	DF	18	264	60	4.551572497	6.311239197
f161	DWV	1	DF	38	360	120	3.301029996	6.147591898
f162	Control	1	DF	14	288	180	3.301029996	5.227419401
f163	VDV	1	NF	59	360		3.884249723	7.32332292
f164	Control	1	DF	17	360	204	3.301029996	6.565767901
f165	DWV	1	DF	33	300	108	3.301029996	3.301029996
f166	VDV	1	DF	51	288	96	3.767845082	6.867410278
f167	VDV	1	DF	55	360	108	3.301029996	3.301029996
f168	NegControl	1		2	240		3.301029996	5.252692995
f169	NegControl	1		3	300		3.751870754	4.746392217
f170	NegControl	1		4	300		4.067234329	6.358421255
f171	NegControl	1		5	228		4.333213733	3.301029996
f078	Control	1	NF	15	312		3.811692545	7.422134516
f079	DWV	1	NF	39	192		3.301029996	6.102828372
f080	DWV	1	NF	31	192		9.982799183	6.200478717
f081	Control	1	NF	14	120		3.551387979	3.301029996
f082	Control	1	NF	20	324		4.53842107	3.301029996
f083	VDV	1	NF	58	348		4.331755473	3.301029996
f084	VDV	1	NF	54	300		4.480736818	8.873744557
f085	Control	1	NF	19	180		3.681200043	7.295096277
f086	VDV	1	NF	51	372		5.673160514	7.038612545
f087	Control	1	NF	14	168		4.458000907	3.301029996
f088	Control	1	NF	14	108		5.090716898	6.300198618
f089	VDV	1	NF	59	60		5.18224524	6.70831079
f091	VDV	1	NF	53	372		3.301029996	8.213231456
f092	VDV	1	NF	57	180		3.648789316	6.791081433
f093	VDV	1	NF	56	324		3.503801915	7.569227716
f094	Control	1	NF	19	180		4.936978414	3.301029996
f095	VDV	1	NF	53	372		4.779559891	3.301029996
f096	DWV	1	NF	32	336		3.301029996	8.28543596
f097	DWV	1	NF	31	336		6.645148276	6.966876063
f098	DWV	1	NF	31	60		10.89925181	5.974685224
f099	DWV	1	NF	38	60		4.741927448	3.301029996
f100	DWV	1	NF	31	108		10.32133015	3.301029996
f101	VDV	1	NF	52	84		3.301029996	7.320394739
F196	DWV	0	NF	35	372		3.301029996	5.974099731
F197	NegControl	0		10	372		3.301029996	3.301029996
F198	DWV	0	NF	35	372		4.076901014	6.294229561
F199	NegControl	0		6	372		4.094182324	6.554101505
F200	DWV	0	NF	34	372		4.83320874	7.400689453
F201	NegControl	0		3	372		4.2441606	6.697803101
F202	DWV	0	NF	35	372		4.466803319	6.011795339
F203	NegControl	0		10	372		3.827217976	6.381377332
F204	NegControl	0		3	372		4.157115319	3.846788897
F205	NegControl	0		9	372		4.275121189	6.268999502
F206	NegControl	0		8	372		3.780309807	6.638769793
F207	NegControl	0		6	372		3.301029996	5.989076575
F208	DWV	0	NF	37	372		3.301029996	3.301029996
F209	Control	1	DF	17	372	336	4.232472408	3.301029996
F210	DWV	0	NF	38	372		4.660293686	3.301029996
F211	DWV	0	DF	37	372	72	3.301029996	6.022299765
F212	DWV	0	NF	35	372		3.775456484	6.350857607
F213	DWV	0	NF	33	372		3.301029996	6.302571253
F214	DWV	0	NF	34	372		4.068855186	6.506473993
F219	DWV	0	NF	35	372		3.741271917	6.38413482
F220	VDV	1	NF	56	324		10.54782179	7.964116584
F221	VDV	0	NF	51	372		3.828918011	7.166555359
F222	DWV	0	NF	32	372		3.804693931	6.102208185
F223	DWV	0	NF	32	372		3.301029996	3.301029996
F224	VDV	0	NF	51	372		3.998380265	8.590201387
F225	DWV	0	DF	32	372	48	3.301029996	7.015592206
F226	VDV	0	NF	51	372		3.301029996	7.113986171
F227	DWV	0	NF	32	372		3.882212254	6.555606636
F228	VDV	0	NF	57	372		5.212587397	8.84590022
F229	VDV	0	NF	51	372		3.875579957	6.342447905
F230	Control	0	NF	18	372		4.364551913	6.115356384
F231	VDV	0	NF	52	372		3.301029996	8.561717535
F232	Control	0	DF	11	372	300	9.961940535	6.207749864
F233	VDV	0	NF	52	372		3.791144906	7.91979891
F234	Control	0	DF	11	372	252	5.062161079	3.301029996
F235	VDV	0	NF	52	372		3.674852134	8.031907952
F236	Control	0	NF	11	372		5.263503578	6.297407383
F237	VDV	0	NF	52	372		4.10689199	8.412850413
F238	Control	0	NF	11	372		3.301029996	6.10575958
F239	VDV	0	NF	57	372		3.301029996	6.536370909
F240	Control	0	DF	11	372	132	4.59104485	3.301029996
F241	VDV	0	NF	57	372		4.835463007	7.789425896
F242	Control	0	NF	11	372		3.301029996	3.301029996
F243	VDV	0	NF	57	372		3.301029996	6.643213355
F244	VDV	0	NF	57	372		5.020531998	7.228406232
F245	Control	0	NF	18	372		4.609534852	6.492479792
F246	VDV	0	DF	55	372	36	3.301029996	7.133727303
F247	VDV	0	NF	55	372		3.893872644	7.117800727
F248	Control	1	NF	18	252		5.574710488	6.490979255
F249	Control	0	NF	17	372		3.860174624	6.36822443
F251	Control	0	NF	17	372		3.867799307	6.008708505
F253	Control	0	NF	17	372		4.141426098	6.100745118
F255	Control	0	DF	17	372	276	3.795618899	3.301029996
F278	VDV	0	NF	54	372		4.099312602	7.96328089
F279	Control	0	NF	15	372		6.230020452	6.368341543
F281	VDV	0	NF	59	372		10.26385005	7.388148764
F282	Control	0	DF	15	372	372	7.215625537	4.785334107
F060	VDV	1	DF	55	132	132	3.627362118	3.301029996
F061	VDV	1	DF	55	192	84	3.301029996	6.692236764
F062	VDV	1	DF	56	156	96	4.680494221	7.011249187
F063	VDV	1	DF	56	192	96	4.36280197	6.856941956
F064	VDV	1	DF	56	192	24	4.314128881	7.009348442
F065	VDV	1	DF	56	84	72	4.369005745	7.134135512
F066	DWV	1	DF	39	96	72	3.939574718	3.301029996
F067	DWV	1	DF	39	192	48	4.618964178	6.869644192
F068	DWV	1	DF	39	180	72	3.301029996	6.826866868
F070	DWV	1	DF	38	180	96	4.195576131	6.733684959
F071	DWV	1	DF	32	84	96	3.301029996	3.301029996
F072	DWV	1	DF	32	324	84	3.301029996	6.589171882
F073	DWV	1	DF	40	216	36	4.301866669	6.660355692
F074	DWV	1	DF	40	180	36	4.046074545	3.301029996
F075	DWV	1	DF	40	180	96	3.905565724	6.308735592
F076	VDV	1	DF	58	120	96	3.912883473	5.421450179
F077	VDV	1	DF	58	216	120	3.422831146	6.619896876
F102	Control	1	NF	19	192		4.188623272	6.643695128
F103	Control	1	NF	12	180		4.137379425	6.596720784
F104	VDV	1	NF	57	156		4.359410523	7.035888156
F105	DWV	1	NF	40	204		3.663319303	6.849104437
F106	Control	1	NF	20	348		4.222044421	6.750500672
F107	Control	1	NF	20	348		4.572270933	6.472495
F108	Control	1	NF	20	324		3.301029996	6.46975047
F109	DWV	1	NF	31	180		8.880533179	3.301029996
F110	Control	1	NF	12	180		4.246214643	6.587359456
F111	VDV	1	NF	56	312		3.301029996	7.180523987
F112	Control	1	NF	14	192		4.229811072	4.438690015
F113	Control	1	NF	14	192		3.301029996	3.301029996
F114	VDV	1	DF	51	156	36	3.301029996	3.301029996
F115	VDV	1	DF	54	180	108	4.045730034	3.301029996
F116	VDV	1	DF	52	120	60	3.754927498	8.339807962
F118	VDV	1	DF	59	180	96	4.517023996	8.277282137
F119	VDV	1	DF	53	192	96	4.021919222	7.320728297
F120	VDV	1	DF	59	84	84	3.301029996	7.737526675
F121	VDV	1	DF	51	84	72	3.301029996	8.379089476
F123	VDV	1	DF	57	108	84	4.746509516	8.50325943
F172	NegControl	1		4	288		3.301029996	6.312484368
F173	NegControl	1		4	252		3.301029996	6.535573023
F174	NegControl	1		8	252		3.466352949	3.301029996
F175	NegControl	1		2	324		3.301029996	3.301029996
F176	NegControl	1		8	216		3.832707879	6.307907567
F177	NegControl	1		9	204		3.301029996	3.301029996
F178	NegControl	1		8	204		3.390951381	6.385628614
F179	NegControl	1		9	348		3.681468431	3.301029996
F180	NegControl	1		5	288		3.301029996	3.301029996
F181	NegControl	1		4	288		4.057370639	6.330498653
F182	NegControl	1		5	312		3.301029996	3.301029996
F183	NegControl	1		3	168		4.653502999	6.569659384
F185	NegControl	1		8	252		3.301029996	3.301029996
F186	NegControl	1		4	312		3.301029996	6.882770867
F187	NegControl	1		5	312		3.301029996	6.908460633
F188	NegControl	1		1	348		3.78435324	6.238390231
F189	NegControl	1		4	324		4.065687908	5.809294222
F190	NegControl	1		5	180		3.301029996	6.839269269
F256	VDV	0	NF	53	372		3.950606285	8.669305617
F257	Control	0	NF	12	372		3.478799611	5.601529466
F258	VDV	0	NF	53	372		4.725017563	7.865060393
F259	Control	0	NF	12	372		4.603268838	6.079541561
F260	VDV	0	NF	53	372		3.912093313	8.68519727
F261	Control	0	NF	16	372		5.934713453	5.871847748
F262	VDV	0	NF	53	372		3.97388245	8.208317288
F263	Control	0	NF	16	372		6.557301911	5.828973526
F264	VDV	0	NF	59	372		3.301029996	9.175811443
F265	Control	0	NF	16	372		5.667068275	6.479274678
F266	VDV	0	NF	59	372		3.301029996	7.122144993
F267	VDV	0	NF	58	372		3.856466839	6.345308058
F268	VDV	0	NF	54	372		3.301029996	6.76981407
F269	Control	0	NF	15	372		7.584034597	5.496734013
F270	NegControl	0		9	372		3.301029996	5.847731093
F271	Control	0	DF	15	372	336	7.124154286	5.822725908
F272	VDV	0	NF	54	372		3.368910006	6.202905535
F273	Control	0	DF	15	372	72	10.44023139	6.060830806
F274	Control	0	NF	13	372		3.684157736	3.301029996
F275	Control	0	DF	15	372	336	6.687672605	3.301029996
F276	VDV	0	NF	58	372		3.301029996	3.301029996
F277	Control	0	NF	15	372		7.106426979	3.301029996
F283	VDV	0	NF	59	372		3.301029996	8.210387941
F284	Control	0	NF	13	372		3.573682019	5.998580914
F285	VDV	0	NF	58	372		4.362590758	6.060423099
F286	Control	0	NF	13	372		3.301029996	3.301029996
F287	VDV	0	DF	55	372	60	3.68674849	6.377944059
F288	Control	0	NF	13	372		3.397451324	5.879049237
F289	VDV	0	NF	54	372		4.010993137	8.146826853
F290	NegControl	0		10	372		3.602911573	5.903892185
F291	VDV	0	NF	58	372		4.01991536	7.134969164
F292	NegControl	0		10	372		3.301029996	6.130293775
F293	NegControl	0		5	372		5.093724428	6.132467343
F295	NegControl	0		6	372		3.301029996	5.913386627
F297	NegControl	0		2	372		3.971169752	3.301029996
F299	NegControl	0		10	372		3.625209827	5.864216758
F300	NegControl	0		9	372		4.603727512	6.269120254
F301	NegControl	0		1	372		3.33918182	3.301029996
F302	NegControl	0		6	372		4.033764076	6.090566432
F303	NegControl	0		5	372		3.56036928	5.876675114
F304	NegControl	0		6	372		3.644547665	6.273422531
F305	NegControl	0		9	372		3.658175805	5.547466082
F306	NegControl	0		2	372		3.301029996	3.301029996
F307	NegControl	0		4	372		3.671901818	5.8689116
F308	NegControl	0		1	372		3.437200215	5.851909364
F309	NegControl	0		8	372		3.301029996	6.204459138
F310	NegControl	0		4	372		3.383090872	3.301029996
F311	NegControl	0		3	372		4.23650754	3.301029996
F312	NegControl	0		8	372		3.301029996	3.301029996
F313	NegControl	0		5	372		4.041295028	6.193146191
F315	NegControl	0		10	372		3.301029996	6.080246389
F316	NegControl	0		9	372		3.98585286	6.113991386
F030	Control	1	DF	19	180	96	4.008842227	5.896428392
F031	Control	1	DF	19	348	96	4.606713099	5.82401189
F032	Control	1	DF	16	120	108	7.42237384	5.622255842
F033	Control	1	DF	16	156	72	6.401386118	6.30840727
F034	Control	1	DF	12	156	132	6.112518602	6.558541207
F035	Control	1	DF	12	156	72	5.684806014	6.027659305
F036	Control	1	DF	14	168	168	5.429484078	6.243936226
F037	Control	1	DF	16	96	36	7.505949499	6.349119259
F038	Control	1	DF	16	96	48	7.092949195	3.301029996
F039	Control	1	DF	20	108	120	8.075655002	5.874012018
F040	Control	1	DF	18	168	84	6.28821621	5.879994169
F041	Control	1	DF	18	108	96	6.823624931	3.301029996
F042	DWV	1	DF	37	336	84	4.076329946	5.847607403
F043	DWV	1	DF	37	180	168	3.316093498	5.609293741
F044	DWV	1	DF	37	336	216	3.665149668	6.285623791
F045	DWV	1	DF	31	192	48	7.25742833	6.167512959
F046	DWV	1	DF	31	120	96	5.459881095	3.301029996
F047	DWV	1	DF	31	60	60	6.470340638	3.301029996
F048	DWV	1	DF	33	324	180	3.716843774	6.168190092
F049	DWV	1	DF	34	180	96	4.918583303	6.879422283
F050	DWV	1	DF	34	72	72	4.122100962	3.301029996
F051	DWV	1	DF	33	156	120	5.172467709	5.87973047
F052	DWV	1	DF	36	324	228	3.710018377	6.051242709
F053	DWV	1	DF	36	84	84	4.843921199	5.875008025
F054	VDV	1	DF	54	108	84	4.739602255	8.098372809
F055	VDV	1	DF	52	84	72	3.786003074	8.941346506
F056	VDV	1	DF	53	84	72	4.839140293	9.31804079
F057	DWV	1	DF	38	84	84	5.941832548	3.301029996
F058	DWV	1	DF	34	132	108	4.747065772	6.711555605
F059	DWV	1	DF	33	84	96	4.294147445	3.301029996
F317	NegControl	0		3	372		4.25092404	3.301029996
F318	NegControl	0		6	372		3.301029996	6.507760421
F319	DWV	0	NF	36	372		3.301029996	5.972992304
F320	DWV	0	NF	34	372		3.301029996	4.245177329
F321	DWV	0	NF	36	372		3.681656295	3.301029996
F323	DWV	0	NF	37	372		3.301029996	3.301029996
F324	NegControl	0		10	372		3.301029996	3.301029996
F325	NegControl	0		6	372		3.301029996	3.301029996
F326	DWV	0	NF	34	372		3.301029996	6.441212003
F328	DWV	0	NF	39	372		4.495541251	3.301029996
F329	DWV	0	NF	35	372		3.301029996	3.301029996
F331	DWV	0	NF	36	372		3.301029996	6.240274911
F332	NegControl	0		1	372		3.301029996	3.301029996
F333	NegControl	0		2	372		3.301029996	3.301029996
F334	DWV	0	NF	34	372		3.301029996	6.482370989
F335	DWV	0	NF	37	372		3.881880151	3.301029996
F336	NegControl	0		2	372		3.301029996	3.301029996
F337	DWV	0	NF	40	372		9.817323322	3.301029996
F338	NegControl	0		1	372		4.191974691	3.301029996
F339	NegControl	0		8	372		3.301029996	3.301029996
F340	NegControl	0		1	372		3.89650925	6.191145198
F341	NegControl	0		3	372		3.921422242	6.255549647
F342	NegControl	0		2	372		3.938909403	3.301029996
F343	NegControl	0		10	372		3.301029996	3.301029996
F344	NegControl	0		2	372		3.301029996	3.301029996
F345	NegControl	0		1	372		4.925833735	6.1449779
F346	NegControl	0		6	372		3.981526165	3.301029996
F347	NegControl	0		1	372		3.850807428	6.44829159
F348	VDV	0	NF	56	372		4.13486867	12.75245199
F349	DWV	0	NF	35	372		3.301029996	6.218203021
F350	NegControl	0		9	372		3.301029996	6.227739468
