# Supplementary material for: Promiscuous feeding on multiple adult honey bee hosts amplifies the vectorial capacity of Varroa destructor
Source: PLoS Pathog. 2023 Jan 19;19(1):e1011061. doi: 10.1371/journal.ppat.1011061 (PMC9851535; doi:10.1371/journal.ppat.1011061)
Supplement: S3 Data — (CSV) [file ppat.1011061.s004.csv]

Sample	Group	fustat	futime				Experiment 4
Varroa1	Control	1	48				Legend
Varroa2	DWV	1	108				Sample is the individual mite.
Varroa3	VDV	1	120				Group is the experimental group that mite was in: NegControl = unchallenged, Control = challenged, DWV = challenged + DWV, VDV = challenged + VDV1
Varroa4	Control	1	132				fustat = died (1), survived (0)
Varroa5	DWV	1	132				futime = length of time observed alive in the study
Varroa6	VDV	1	132
Varroa7	VDV	1	132
Varroa8	Control	1	156
Varroa9	VDV	1	156
Varroa10	DWV	1	180
Varroa11	DWV	1	180
Varroa12	VDV	1	180
Varroa13	Control	1	192
Varroa14	DWV	1	192
Varroa15	Control	1	216
Varroa16	Control	1	216
Varroa17	DWV	1	228
Varroa18	VDV	1	228
Varroa19	VDV	1	264
Varroa20	Control	1	288
Varroa21	DWV	1	288
Varroa22	VDV	1	288
Varroa23	DWV	1	336
Varroa24	Control	0	372
Varroa25	DWV	0	372
Varroa26	VDV	0	372
Varroa27	Control	0	372
Varroa28	DWV	0	372
Varroa29	Control	0	372
