# Supplementary material for: Promiscuous feeding on multiple adult honey bee hosts amplifies the vectorial capacity of Varroa destructor
Source: PLoS Pathog. 2023 Jan 19;19(1):e1011061. doi: 10.1371/journal.ppat.1011061 (PMC9851535; doi:10.1371/journal.ppat.1011061)
Supplement: S4 Data — (CSV) [file ppat.1011061.s005.csv]

Sample	Group	Survivorship	NFDF	Cage	AGE	IncubationPeriod	log10dwvPerBee	log10vdvPerBee
Fx1	VDV	1	DF	55	156	96
Fx2	DWV	1	DF	35	84	84
Fx3	Control	0	DF	19	372	72
Fx4	Control	0	NF	17	372
Fx5	ANegControl	0		3	372
Fx6	DWV	1	DF	33	312	36
Fx7	DWV	1	DF	40	72	60
f124	Control	1	NF	20	288		6.51203342	6.064950253
f125	DWV	1	NF	37	324		5.675452767	6.159100481
f126	VDV	1	NF	58	240		3.301029996	6.183146377
f127	Control	1	NF	12	288		5.276387179	3.301029996
f128	VDV	1	NF	52	228		3.301029996	6.714724935
f129	Control	1	NF	20	288		7.922248018	3.301029996
f130	Control	1	NF	13	228		10.12475504	6.330100277
f131	Control	1	NF	11	276		5.135363332	6.323078818
f132	DWV	1	NF	36	372		5.196592961	7.322069291
f133	Control	1	NF	20	360		6.232170376	3.301029996
f134	Control	1	NF	11	300		5.69379831	3.301029996
f135	Control	1	NF	18	264		6.260681557	7.456204863
f136	VDV	1	NF	51	228		5.347862832	7.578079703
f137	Control	1	NF	12	288		6.708438272	3.301029996
f138	Control	1	NF	13	276		4.98194896	6.511147795
f139	Control	1	NF	13	360		5.264003364	7.652132803
f140	DWV	1	NF	36	372		3.409437605	6.376029828
f141	DWV	1	NF	40	264		3.793691862	3.301029996
f142	DWV	1	NF	39	228		4.829385094	6.081152882
f143	DWV	1	NF	39	228		5.422583909	6.434946832
f144	DWV	1	NF	36	264		3.301029996	3.301029996
f145	DWV	1	NF	33	372		3.796570694	5.748481713
f146	DWV	1	NF	39	264		4.613492088	6.528610265
f147	DWV	1	NF	33	360		3.301029996	4.960017108
f148	VDV	1	DF	55	288	96	4.062592881	6.889042628
f149	Control	1	DF	13	264	120	3.920000875	6.401129316
f150	DWV	1	DF	32	228	108	3.959975866	5.872540559
f151	Control	1	DF	18	264	96	3.766357533	3.301029996
f152	VDV	1	DF	54	228	108	3.880271978	8.5577683
f153	Control	1	DF	16	264	120	3.301029996	7.251054218
f154	DWV	1	DF	38	252	108	3.643961802	6.716755997
f155	Control	1	DF	19	300	120	3.301029996	6.541091032
f156	DWV	1	DF	38	264	96	3.896840012	6.304997571
f157	Control	1	NF	17	360		3.732901977	6.195894147
f158	DWV	1	DF	40	288	84	4.597617055	6.51950445
f159	Control	1	DF	19	360	324	5.247777776	6.113693763
f160	Control	1	DF	18	264	60	4.551572497	6.311239197
f161	DWV	1	DF	38	360	120	3.301029996	6.147591898
f162	Control	1	DF	14	288	180	3.301029996	5.227419401
f163	VDV	1	NF	59	360		3.884249723	7.32332292
f164	Control	1	DF	17	360	204	3.301029996	6.565767901
f165	DWV	1	DF	33	300	108	3.301029996	3.301029996
f166	VDV	1	DF	51	288	96	3.767845082	6.867410278
f167	VDV	1	DF	55	360	108	3.301029996	3.301029996
f168	ANegControl	1		2	240		3.301029996	5.252692995
f169	ANegControl	1		3	300		3.751870754	4.746392217
f170	ANegControl	1		4	300		4.067234329	6.358421255
f171	ANegControl	1		5	228		4.333213733	3.301029996
f078	Control	1	NF	15	312		3.811692545	7.422134516
f079	DWV	1	NF	39	192		3.301029996	6.102828372
f080	DWV	1	NF	31	192		9.982799183	6.200478717
f081	Control	1	NF	14	120		3.551387979	3.301029996
f082	Control	1	NF	20	324		4.53842107	3.301029996
f083	VDV	1	NF	58	348		4.331755473	3.301029996
f084	VDV	1	NF	54	300		4.480736818	8.873744557
f085	Control	1	NF	19	180		3.681200043	7.295096277
f086	VDV	1	NF	51	372		5.673160514	7.038612545
f087	Control	1	NF	14	168		4.458000907	3.301029996
f088	Control	1	NF	14	108		5.090716898	6.300198618
f089	VDV	1	NF	59	60		5.18224524	6.70831079
f091	VDV	1	NF	53	372		3.301029996	8.213231456
f092	VDV	1	NF	57	180		3.648789316	6.791081433
f093	VDV	1	NF	56	324		3.503801915	7.569227716
f094	Control	1	NF	19	180		4.936978414	3.301029996
f095	VDV	1	NF	53	372		4.779559891	3.301029996
f096	DWV	1	NF	32	336		3.301029996	8.28543596
f097	DWV	1	NF	31	336		6.645148276	6.966876063
f098	DWV	1	NF	31	60		10.89925181	5.974685224
f099	DWV	1	NF	38	60		4.741927448	3.301029996
f100	DWV	1	NF	31	108		10.32133015	3.301029996
f101	VDV	1	NF	52	84		3.301029996	7.320394739
F196	DWV	0	NF	35	372		3.301029996	5.974099731
F197	ANegControl	0		10	372		3.301029996	3.301029996
F198	DWV	0	NF	35	372		4.076901014	6.294229561
F199	ANegControl	0		6	372		4.094182324	6.554101505
F200	DWV	0	NF	34	372		4.83320874	7.400689453
F201	ANegControl	0		3	372		4.2441606	6.697803101
F202	DWV	0	NF	35	372		4.466803319	6.011795339
F203	ANegControl	0		10	372		3.827217976	6.381377332
F204	ANegControl	0		3	372		4.157115319	3.846788897
F205	ANegControl	0		9	372		4.275121189	6.268999502
F206	ANegControl	0		8	372		3.780309807	6.638769793
F207	ANegControl	0		6	372		3.301029996	5.989076575
F208	DWV	0	NF	37	372		3.301029996	3.301029996
F209	Control	1	DF	17	372	336	4.232472408	3.301029996
F210	DWV	0	NF	38	372		4.660293686	3.301029996
F211	DWV	0	DF	37	372	72	3.301029996	6.022299765
F212	DWV	0	NF	35	372		3.775456484	6.350857607
F213	DWV	0	NF	33	372		3.301029996	6.302571253
F214	DWV	0	NF	34	372		4.068855186	6.506473993
F219	DWV	0	NF	35	372		3.741271917	6.38413482
F220	VDV	1	NF	56	324		10.54782179	7.964116584
F221	VDV	0	NF	51	372		3.828918011	7.166555359
F222	DWV	0	NF	32	372		3.804693931	6.102208185
F223	DWV	0	NF	32	372		3.301029996	3.301029996
F224	VDV	0	NF	51	372		3.998380265	8.590201387
F225	DWV	0	DF	32	372	48	3.301029996	7.015592206
F226	VDV	0	NF	51	372		3.301029996	7.113986171
F227	DWV	0	NF	32	372		3.882212254	6.555606636
F228	VDV	0	NF	57	372		5.212587397	8.84590022
F229	VDV	0	NF	51	372		3.875579957	6.342447905
F230	Control	0	NF	18	372		4.364551913	6.115356384
F231	VDV	0	NF	52	372		3.301029996	8.561717535
F232	Control	0	DF	11	372	300	9.961940535	6.207749864
F233	VDV	0	NF	52	372		3.791144906	7.91979891
F234	Control	0	DF	11	372	252	5.062161079	3.301029996
F235	VDV	0	NF	52	372		3.674852134	8.031907952
F236	Control	0	NF	11	372		5.263503578	6.297407383
F237	VDV	0	NF	52	372		4.10689199	8.412850413
F238	Control	0	NF	11	372		3.301029996	6.10575958
F239	VDV	0	NF	57	372		3.301029996	6.536370909
F240	Control	0	DF	11	372	132	4.59104485	3.301029996
F241	VDV	0	NF	57	372		4.835463007	7.789425896
F242	Control	0	NF	11	372		3.301029996	3.301029996
F243	VDV	0	NF	57	372		3.301029996	6.643213355
F244	VDV	0	NF	57	372		5.020531998	7.228406232
F245	Control	0	NF	18	372		4.609534852	6.492479792
F246	VDV	0	DF	55	372	36	3.301029996	7.133727303
F247	VDV	0	NF	55	372		3.893872644	7.117800727
F248	Control	1	NF	18	252		5.574710488	6.490979255
F249	Control	0	NF	17	372		3.860174624	6.36822443
F251	Control	0	NF	17	372		3.867799307	6.008708505
F253	Control	0	NF	17	372		4.141426098	6.100745118
F255	Control	0	DF	17	372	276	3.795618899	3.301029996
F278	VDV	0	NF	54	372		4.099312602	7.96328089
F279	Control	0	NF	15	372		6.230020452	6.368341543
F281	VDV	0	NF	59	372		10.26385005	7.388148764
F282	Control	0	DF	15	372	372	7.215625537	4.785334107
F060	VDV	1	DF	55	132	132	3.627362118	3.301029996
F061	VDV	1	DF	55	192	84	3.301029996	6.692236764
F062	VDV	1	DF	56	156	96	4.680494221	7.011249187
F063	VDV	1	DF	56	192	96	4.36280197	6.856941956
F064	VDV	1	DF	56	192	24	4.314128881	7.009348442
F065	VDV	1	DF	56	84	72	4.369005745	7.134135512
F066	DWV	1	DF	39	96	72	3.939574718	3.301029996
F067	DWV	1	DF	39	192	48	4.618964178	6.869644192
F068	DWV	1	DF	39	180	72	3.301029996	6.826866868
F070	DWV	1	DF	38	180	96	4.195576131	6.733684959
F071	DWV	1	DF	32	84	96	3.301029996	3.301029996
F072	DWV	1	DF	32	324	84	3.301029996	6.589171882
F073	DWV	1	DF	40	216	36	4.301866669	6.660355692
F074	DWV	1	DF	40	180	36	4.046074545	3.301029996
F075	DWV	1	DF	40	180	96	3.905565724	6.308735592
F076	VDV	1	DF	58	120	96	3.912883473	5.421450179
F077	VDV	1	DF	58	216	120	3.422831146	6.619896876
F102	Control	1	NF	19	192		4.188623272	6.643695128
F103	Control	1	NF	12	180		4.137379425	6.596720784
F104	VDV	1	NF	57	156		4.359410523	7.035888156
F105	DWV	1	NF	40	204		3.663319303	6.849104437
F106	Control	1	NF	20	348		4.222044421	6.750500672
F107	Control	1	NF	20	348		4.572270933	6.472495
F108	Control	1	NF	20	324		3.301029996	6.46975047
F109	DWV	1	NF	31	180		8.880533179	3.301029996
F110	Control	1	NF	12	180		4.246214643	6.587359456
F111	VDV	1	NF	56	312		3.301029996	7.180523987
F112	Control	1	NF	14	192		4.229811072	4.438690015
F113	Control	1	NF	14	192		3.301029996	3.301029996
F114	VDV	1	DF	51	156	36	3.301029996	3.301029996
F115	VDV	1	DF	54	180	108	4.045730034	3.301029996
F116	VDV	1	DF	52	120	60	3.754927498	8.339807962
F118	VDV	1	DF	59	180	96	4.517023996	8.277282137
F119	VDV	1	DF	53	192	96	4.021919222	7.320728297
F120	VDV	1	DF	59	84	84	3.301029996	7.737526675
F121	VDV	1	DF	51	84	72	3.301029996	8.379089476
F123	VDV	1	DF	57	108	84	4.746509516	8.50325943
F172	ANegControl	1		4	288		3.301029996	6.312484368
F173	ANegControl	1		4	252		3.301029996	6.535573023
F174	ANegControl	1		8	252		3.466352949	3.301029996
F175	ANegControl	1		2	324		3.301029996	3.301029996
F176	ANegControl	1		8	216		3.832707879	6.307907567
F177	ANegControl	1		9	204		3.301029996	3.301029996
F178	ANegControl	1		8	204		3.390951381	6.385628614
F179	ANegControl	1		9	348		3.681468431	3.301029996
F180	ANegControl	1		5	288		3.301029996	3.301029996
F181	ANegControl	1		4	288		4.057370639	6.330498653
F182	ANegControl	1		5	312		3.301029996	3.301029996
F183	ANegControl	1		3	168		4.653502999	6.569659384
F185	ANegControl	1		8	252		3.301029996	3.301029996
F186	ANegControl	1		4	312		3.301029996	6.882770867
F187	ANegControl	1		5	312		3.301029996	6.908460633
F188	ANegControl	1		1	348		3.78435324	6.238390231
F189	ANegControl	1		4	324		4.065687908	5.809294222
F190	ANegControl	1		5	180		3.301029996	6.839269269
F191	4DayPreTrial	na		90			3.301029996	6.497159642
F192	4DayPreTrial	na		90			3.301029996	6.35477941
F193	4DayPreTrial	na		90			3.301029996	6.644084834
F194	4DayPreTrial	na		90			4.157021075	6.295255324
F195	4DayPreTrial	na		90			4.627434601	6.458324457
F256	VDV	0	NF	53	372		3.950606285	8.669305617
F257	Control	0	NF	12	372		3.478799611	5.601529466
F258	VDV	0	NF	53	372		4.725017563	7.865060393
F259	Control	0	NF	12	372		4.603268838	6.079541561
F260	VDV	0	NF	53	372		3.912093313	8.68519727
F261	Control	0	NF	16	372		5.934713453	5.871847748
F262	VDV	0	NF	53	372		3.97388245	8.208317288
F263	Control	0	NF	16	372		6.557301911	5.828973526
F264	VDV	0	NF	59	372		3.301029996	9.175811443
F265	Control	0	NF	16	372		5.667068275	6.479274678
F266	VDV	0	NF	59	372		3.301029996	7.122144993
F267	VDV	0	NF	58	372		3.856466839	6.345308058
F268	VDV	0	NF	54	372		3.301029996	6.76981407
F269	Control	0	NF	15	372		7.584034597	5.496734013
F270	ANegControl	0		9	372		3.301029996	5.847731093
F271	Control	0	DF	15	372	336	7.124154286	5.822725908
F272	VDV	0	NF	54	372		3.368910006	6.202905535
F273	Control	0	DF	15	372	72	10.44023139	6.060830806
F274	Control	0	NF	13	372		3.684157736	3.301029996
F275	Control	0	DF	15	372	336	6.687672605	3.301029996
F276	VDV	0	NF	58	372		3.301029996	3.301029996
F277	Control	0	NF	15	372		7.106426979	3.301029996
F283	VDV	0	NF	59	372		3.301029996	8.210387941
F284	Control	0	NF	13	372		3.573682019	5.998580914
F285	VDV	0	NF	58	372		4.362590758	6.060423099
F286	Control	0	NF	13	372		3.301029996	3.301029996
F287	VDV	0	DF	55	372	60	3.68674849	6.377944059
F288	Control	0	NF	13	372		3.397451324	5.879049237
F289	VDV	0	NF	54	372		4.010993137	8.146826853
F290	ANegControl	0		10	372		3.602911573	5.903892185
F291	VDV	0	NF	58	372		4.01991536	7.134969164
F292	ANegControl	0		10	372		3.301029996	6.130293775
F293	ANegControl	0		5	372		5.093724428	6.132467343
F295	ANegControl	0		6	372		3.301029996	5.913386627
F297	ANegControl	0		2	372		3.971169752	3.301029996
F299	ANegControl	0		10	372		3.625209827	5.864216758
F300	ANegControl	0		9	372		4.603727512	6.269120254
F301	ANegControl	0		1	372		3.33918182	3.301029996
F302	ANegControl	0		6	372		4.033764076	6.090566432
F303	ANegControl	0		5	372		3.56036928	5.876675114
F304	ANegControl	0		6	372		3.644547665	6.273422531
F305	ANegControl	0		9	372		3.658175805	5.547466082
F306	ANegControl	0		2	372		3.301029996	3.301029996
F307	ANegControl	0		4	372		3.671901818	5.8689116
F308	ANegControl	0		1	372		3.437200215	5.851909364
F309	ANegControl	0		8	372		3.301029996	6.204459138
F310	ANegControl	0		4	372		3.383090872	3.301029996
F311	ANegControl	0		3	372		4.23650754	3.301029996
F312	ANegControl	0		8	372		3.301029996	3.301029996
F313	ANegControl	0		5	372		4.041295028	6.193146191
F315	ANegControl	0		10	372		3.301029996	6.080246389
F316	ANegControl	0		9	372		3.98585286	6.113991386
F030	Control	1	DF	19	180	96	4.008842227	5.896428392
F031	Control	1	DF	19	348	96	4.606713099	5.82401189
F032	Control	1	DF	16	120	108	7.42237384	5.622255842
F033	Control	1	DF	16	156	72	6.401386118	6.30840727
F034	Control	1	DF	12	156	132	6.112518602	6.558541207
F035	Control	1	DF	12	156	72	5.684806014	6.027659305
F036	Control	1	DF	14	168	168	5.429484078	6.243936226
F037	Control	1	DF	16	96	36	7.505949499	6.349119259
F038	Control	1	DF	16	96	48	7.092949195	3.301029996
F039	Control	1	DF	20	108	120	8.075655002	5.874012018
F040	Control	1	DF	18	168	84	6.28821621	5.879994169
F041	Control	1	DF	18	108	96	6.823624931	3.301029996
F042	DWV	1	DF	37	336	84	4.076329946	5.847607403
F043	DWV	1	DF	37	180	168	3.316093498	5.609293741
F044	DWV	1	DF	37	336	216	3.665149668	6.285623791
F045	DWV	1	DF	31	192	48	7.25742833	6.167512959
F046	DWV	1	DF	31	120	96	5.459881095	3.301029996
F047	DWV	1	DF	31	60	60	6.470340638	3.301029996
F048	DWV	1	DF	33	324	180	3.716843774	6.168190092
F049	DWV	1	DF	34	180	96	4.918583303	6.879422283
F050	DWV	1	DF	34	72	72	4.122100962	3.301029996
F051	DWV	1	DF	33	156	120	5.172467709	5.87973047
F052	DWV	1	DF	36	324	228	3.710018377	6.051242709
F053	DWV	1	DF	36	84	84	4.843921199	5.875008025
F054	VDV	1	DF	54	108	84	4.739602255	8.098372809
F055	VDV	1	DF	52	84	72	3.786003074	8.941346506
F056	VDV	1	DF	53	84	72	4.839140293	9.31804079
F057	DWV	1	DF	38	84	84	5.941832548	3.301029996
F058	DWV	1	DF	34	132	108	4.747065772	6.711555605
F059	DWV	1	DF	33	84	96	4.294147445	3.301029996
F317	ANegControl	0		3	372		4.25092404	3.301029996
F318	ANegControl	0		6	372		3.301029996	6.507760421
F319	DWV	0	NF	36	372		3.301029996	5.972992304
F320	DWV	0	NF	34	372		3.301029996	4.245177329
F321	DWV	0	NF	36	372		3.681656295	3.301029996
F323	DWV	0	NF	37	372		3.301029996	3.301029996
F324	ANegControl	0		10	372		3.301029996	3.301029996
F325	ANegControl	0		6	372		3.301029996	3.301029996
F326	DWV	0	NF	34	372		3.301029996	6.441212003
F328	DWV	0	NF	39	372		4.495541251	3.301029996
F329	DWV	0	NF	35	372		3.301029996	3.301029996
F331	DWV	0	NF	36	372		3.301029996	6.240274911
F332	ANegControl	0		1	372		3.301029996	3.301029996
F333	ANegControl	0		2	372		3.301029996	3.301029996
F334	DWV	0	NF	34	372		3.301029996	6.482370989
F335	DWV	0	NF	37	372		3.881880151	3.301029996
F336	ANegControl	0		2	372		3.301029996	3.301029996
F337	DWV	0	NF	40	372		9.817323322	3.301029996
F338	ANegControl	0		1	372		4.191974691	3.301029996
F339	ANegControl	0		8	372		3.301029996	3.301029996
F340	ANegControl	0		1	372		3.89650925	6.191145198
F341	ANegControl	0		3	372		3.921422242	6.255549647
F342	ANegControl	0		2	372		3.938909403	3.301029996
F343	ANegControl	0		10	372		3.301029996	3.301029996
F344	ANegControl	0		2	372		3.301029996	3.301029996
F345	ANegControl	0		1	372		4.925833735	6.1449779
F346	ANegControl	0		6	372		3.981526165	3.301029996
F347	ANegControl	0		1	372		3.850807428	6.44829159
F348	VDV	0	NF	56	372		4.13486867	12.75245199
F349	DWV	0	NF	35	372		3.301029996	6.218203021
F350	ANegControl	0		9	372		3.301029996	6.227739468
